# Supplementary material for: Hydrogenated Boron Phosphide THz-Metamaterial-Based Biosensor for Diagnosing COVID-19: A DFT Coupled FEM Study
Source: Nanomaterials (Basel). 2022 Nov 16;12(22):4024. doi: 10.3390/nano12224024 (PMC9697324; doi:10.3390/nano12224024)
Supplement: Supplementary file 1 [file nanomaterials-12-04024-s001.zip]

Archive with 1 entries (1 files):
- nanomaterials-2028156-supplementary.pdf
